# Supplementary material for: Developing an assistive technology usability questionnaire for people with neurological diseases
Source: PLoS One. 2023 Jan 31;18(1):e0281197. doi: 10.1371/journal.pone.0281197 (PMC9888697; doi:10.1371/journal.pone.0281197)
Supplement: S2 File — (XLSX) [file pone.0281197.s002.xlsx]

## Sheet: S2Dataset
					QUEST 2.0. (1rst Round)												NUTT (1rst Round)														Quest 2.0 (2nd Round)											NATU (2nd Round)
ID	Type of administration	Sex	Type of lesion	Level of studies	QA1	QA2	QA3	QA4	QA5	QA6	QA7	QA8	SumQA	TotalDeviceQA	TimeQAsec	Type of AT	NA1	NA2	NA3	NA4	NA5	NA6	NA7	NA8	NA9	NA10	NA11	NA sum	NAMean	NATimesec	QB1	QB2	QB3	QB4	QB5	QB6	QB7	QB8	Sum QB	TotalDeviceQB	TimeQsec	NB1	NB2	NB3	NB4	NB5	NB6	NB7	NB8
V_01	Interview	Male	Incomplete Thoracic SCI	Certificate of Professional Standards	3	4	3	4	2	5	3	5	29	3.625	113	Splints	5	2	1	5	5	5	4	5	5	5	#NULL!	42	4.2	216	3	4	5	5	3	2	1	3	26	3.25	101	5	0	3	5	5	5	3	5
V_02	Interview	Female	Incomplete Cervical SCI	Certificate of Professional Standards	4	4	4	4	3	4	4	4	31	3.875	130	Walker	5	4	4	4	4	4	4	4	4	4	#NULL!	41	4.1	210	4	4	4	4	3	4	4	4	31	3.875	119	4	4	4	4	3	4	4	4
V_03	Self-Administered	Male	Ischemic Stroke	University Degree	4	5	4	5	4	5	4	5	36	4.5	46	Splints	4	4	4	3	4	4	4	4	4	4	#NULL!	39	3.9	55	4	5	4	4	5	3	3	5	33	4.125	42	4	4	5	3	4	5	3	4
V_04	Self-Administered	Male	Hermorrhagic Stroke	Certificate of Professional Standards	4	4	3	4	4	4	4	4	31	3.875	47	Wheelchair	3	3	3	4	4	4	4	4	5	5	#NULL!	39	3.9	160	4	5	4	5	5	5	5	4	37	4.625	57	4	4	4	5	4	4	5	5
v_05	Interview	Male	Hermorrhagic Stroke	Higher Level Education Cycle	3	3	4	3	4	5	3	3	28	3.5	86	Wheelchair	3	3	3	4	3	3	3	4	5	3	#NULL!	34	3.4	88	4	4	4	5	5	5	4	4	35	4.375	46	4	4	4	4	4	4	4	4
V_06	Self-Administered	Male	Hermorrhagic Stroke	University Degree	4	4	3	3	5	5	5	5	34	4.25	81	Wheelchair	4	2	3	5	5	3	4	5	5	5	#NULL!	41	4.1	70	5	4	5	5	5	5	5	5	39	4.875	81	5	3	3	5	5	3	5	5
V_07	Self-Administered	Female	Hermorrhagic Stroke	Secondary	5	5	3	3	5	5	5	5	36	4.5	106	Splints	5	5	5	3	5	5	5	5	3	5	#NULL!	46	4.6	119	5	5	5	5	4	5	5	5	39	4.875	106	5	5	5	5	5	5	5	5
V_08	Interview	Male	Incomplete Cervical SCI	High School Diploma	1	3	4	4	2	2	1	4	21	2.625	78	Wheelchair	5	2	3	3	4	1	0	2	4	2	#NULL!	26	2.6	143	2	3	4	3	3	3	2	4	24	3	83	4	2	4	3	3	2	1	3
V_09	Self-Administered	Female	Ischemic Stroke	Certificate of Professional Standards	5	5	5	4	5	5	5	5	39	4.875	62	Crutches	5	4	4	5	5	5	5	5	5	5	#NULL!	48	4.8	77	#NULL!	#NULL!	#NULL!	#NULL!	#NULL!	#NULL!	#NULL!	#NULL!	#NULL!	0	62	5	5	5	5	5	5	5	5
V_10	Self-Administered	Male	Other	Secondary	3	3	4	3	3	4	3	4	27	3.375	87	Wheelchair	3	3	4	3	2	4	3	2	4	3	#NULL!	31	3.1	100	3	3	4	3	3	3	3	4	26	3.25	49	3	3	3	3	3	4	3	4
V_11	Self-Administered	Male	Ischemic Stroke	Secondary	4	4	4	4	4	4	4	4	32	4	47	Wheelchair	4	4	4	4	4	3	3	4	4	4	#NULL!	38	3.8	120	4	4	4	4	4	4	4	4	32	4	117	5	5	5	5	5	5	5	5
V_12	Self-Administered	Male	Hermorrhagic Stroke	Higher Level Education Cycle	2	4	1	1	3	2	1	2	16	2	123	Wheelchair	4	0	4	4	1	0	2	2	3	2	#NULL!	22	2.2	135	2	2	2	2	3	3	2	3	19	2.375	115	2	2	4	3	2	1	2	2
V_13	Self-Administered	Male	Incomplete Cervical SCI	Secondary	4	2	4	4	4	5	4	4	31	3.875	90	Wheelchair	5	4	5	4	5	4	4	5	4	4	#NULL!	44	4.4	110	4	2	4	5	4	5	4	5	33	4.125	55	5	4	5	5	4	4	4	5
V_14	Self-Administered	Male	Hermorrhagic Stroke	Secondary	3	4	4	4	4	4	3	4	30	3.75	106	Crutches	4	3	4	4	4	4	3	4	4	4	#NULL!	38	3.8	133	4	4	4	4	4	5	4	4	33	4.125	23	4	4	4	4	5	4	4	4
V_15	Interview	Female	Incomplete Cervical SCI	University Degree	2	2	2	2	3	3	2	2	18	2.25	82	Wheelchair	5	2	1	3	3	3	3	3	5	4	#NULL!	32	3.2	106	3	3	3	3	4	3	2	3	24	3	71	5	3	3	3	2	4	3	2
V_16	Self-Administered	Male	Hermorrhagic Stroke	University Degree	3	4	4	4	4	4	3	4	30	3.75	90	Wheelchair	4	3	4	4	4	3	3	4	4	4	#NULL!	37	3.7	110	5	4	4	4	3	4	4	4	32	4	60	4	3	4	5	4	5	5	5
V_17	Self-Administered	Female	Ischemic Stroke	Higher Level Education Cycle	2	2	2	2	2	2	2	2	16	2	35	Splints	2	2	3	2	3	2	1	2	1	2	#NULL!	20	2	95	4	4	4	3	3	2	2	3	25	3.125	53	2	3	2	4	4	2	4	4
V_18	Interview	Male	Complete Cervical SCI	Secondary	5	5	4	4	5	5	5	5	38	4.75	85	Wheelchair	5	5	5	0	4	4	5	5	5	5	#NULL!	43	4.3	100	5	5	5	5	5	5	5	5	40	5	38	5	5	5	1	5	5	5	5
V_19	Self-Administered	Female	Incomplete Thoracic SCI	Secondary	4	4	3	4	4	4	4	4	31	3.875	75	Crutches	5	3	3	3	3	4	3	4	5	5	#NULL!	38	3.8	97	4	4	3	5	4	4	4	5	33	4.125	33	5	5	4	4	4	5	4	4
V_20	Self-Administered	Male	TBI	University Degree	5	5	4	5	4	5	5	5	38	4.75	70	Crutches	5	5	5	5	5	5	5	5	5	5	#NULL!	50	5	96	5	4	4	5	4	5	5	4	36	4.5	98	4	5	5	5	4	4	4	5
V_21	Self-Administered	Female	Other	Higher Level Education Cycle	4	4	4	3	4	4	4	4	31	3.875	57	Crutches	4	4	3	5	4	3	4	5	5	5	#NULL!	42	4.2	74	4	5	4	5	5	5	3	4	35	4.375	67	4	3	3	5	4	3	3	5
V_22	Self-Administered	Female	Incomplete Cervical SCI	Secondary	4	4	5	5	4	4	3	4	33	4.125	176	Wheelchair	4	4	3	2	3	3	3	4	4	4	#NULL!	34	3.4	206	3	5	5	3	5	4	3	4	32	4	170	3	3	5	5	4	4	5	5
V_23	Self-Administered	Female	Ischemic Stroke	University Degree	4	4	4	4	4	4	5	5	34	4.25	20	Crutches	5	4	4	5	4	4	4	4	5	5	#NULL!	44	4.4	37	5	5	5	5	5	5	5	5	40	5	19	5	5	5	5	5	5	5	5
V_24	Self-Administered	Female	Other non-Traumatic Brain injury	University Degree	3	3	3	4	4	4	3	4	28	3.5	79	Wheelchair	4	4	3	4	4	4	4	4	4	4	#NULL!	39	3.9	96	3	3	3	4	4	4	3	4	28	3.5	43	4	4	3	4	4	3	3	4
V_25	Interview	Female	Complete lumbar SCI	University Degree	4	3	3	4	4	4	4	4	30	3.75	103	Walker	4	4	4	5	5	5	3	5	5	5	#NULL!	45	4.5	155	5	5	5	5	4	5	5	5	39	4.875	67	5	5	5	5	5	5	5	5
V_26	Interview	Male	Other	Secondary	5	4	4	4	4	5	4	4	34	4.25	70	Other	4	4	4	4	4	4	4	5	5	5	4	43	4.3	48	4	#NULL!	4	4	4	5	5	4	30	3.75	54	4	4	4	5	5	5	5	5
V_27	Interview	Male	Incomplete Cervical SCI	Certificate of Professional Standards	4	3	5	5	4	4	3	4	32	4	116	Wheelchair	4	5	5	5	5	4	5	5	5	5	#NULL!	48	4.8	127	4	3	4	4	4	5	3	5	32	4	40	5	5	4	5	4	4	4	4
V_28	Interview	Male	Incomplete Cervical SCI	Secondary	4	4	3	4	4	4	2	2	27	3.375	58	Wheelchair	5	2	5	2	3	2	3	5	5	5	#NULL!	37	3.7	74	5	4	5	3	4	4	3	3	31	3.875	76	4	3	3	2	3	2	2	3
V_29	Interview	Male	Incomplete Cervical SCI	Certificate of Professional Standards	4	1	5	3	4	4	4	2	27	3.375	63	Wheelchair	3	1	2	5	2	1	2	1	5	2	#NULL!	24	2.4	72	4	3	5	3	4	5	4	2	30	3.75	61	2	2	3	4	2	3	3	5
V_30	Self-Administered	Female	Other non-Traumatic Brain injury	University Degree	5	5	4	5	4	4	4	5	36	4.5	48	Splints	4	4	4	3	4	4	4	4	5	5	#NULL!	41	4.1	95	5	5	4	5	4	4	4	5	36	4.5	48	4	4	4	3	4	4	4	4
V_31	Interview	Male	Complete Cervical SCI	Certificate of Professional Standards	3	3	2	5	5	1	5	5	29	3.625	121	Wheelchair	5	5	3	3	5	3	5	0	5	5	#NULL!	39	3.9	119	5	3	3	5	5	3	5	5	34	4.25	134	5	5	5	3	5	5	4	3
V_32	Interview	Female	Other	Certificate of Professional Standards	5	5	5	5	5	5	5	5	40	5	57	Walker	5	5	5	5	5	4	5	5	4	5	#NULL!	48	4.8	93	5	5	5	5	5	5	5	5	40	5	72	5	5	5	5	5	5	5	5
V_33	Self-Administered	Male	Incomplete Cervical SCI	Secondary	4	5	#NULL!	3	4	5	4	4	29	4.14286	40	Wheelchair	4	4	3	4	4	3	4	2	4	3	#NULL!	35	3.5	61	4	2	3	4	2	3	4	4	26	3.25	185	4	4	3	4	3	4	3	4
V_34	Self-Administered	Female	Hermorrhagic Stroke	University Degree	5	5	4	2	#NULL!	4	4	5	29	4.14286	61	Other	5	5	5	5	5	5	5	5	5	5	5	55	5.5	120	5	5	5	4	4	5	5	4	37	4.625	40	5	5	5	5	5	5	5	4
V_35	Interview	Male	Complete Thoracic SCI	University Degree	3	3	2	4	4	4	3	5	28	3.5	57	Wheelchair	5	3	4	3	3	4	4	4	5	4	#NULL!	39	3.9	151	3	3	3	4	3	4	3	4	27	3.375	65	5	4	3	4	4	4	4	5
V_36	Interview	Female	Other	Certificate of Professional Standards	3	5	5	5	4	5	5	5	37	4.625	97	Wheelchair	5	5	5	4	5	3	5	5	5	5	#NULL!	47	4.7	137	5	5	4	5	5	4	5	5	38	4.75	63	4	5	5	5	4	4	5	5
V_37	Self-Administered	Female	Other non-Traumatic Brain injury	Secondary	5	5	5	5	5	5	5	5	40	5	47	Other	5	5	5	5	5	5	5	5	5	5	5	50	5	79	5	5	5	5	5	5	5	5	40	5	48	5	5	5	5	5	5	5	5
V_38	Interview	Male	Incomplete Thoracic SCI	Certificate of Professional Standards	4	5	4	5	4	5	5	5	37	4.625	55	Splints	5	5	5	4	5	4	5	5	5	5	#NULL!	48	4.8	94	4	4	5	3	4	4	4	5	33	4.125	72	4	4	3	4	5	4	5	4
V_39	Interview	Male	Incomplete lumbar SCI	Certificate of Professional Standards	4	4	3	4	4	4	4	5	32	4	60	Crutches	5	3	3	2	2	0	2	4	5	4	#NULL!	30	3	120	3	4	3	2	3	4	3	2	24	3	61	4	4	4	5	2	3	3	4
V_40	Interview	Male	Incomplete lumbar SCI	University Degree	5	2	4	3	3	2	4	3	26	3.25	62	Wheelchair	3	3	3	4	4	1	1	4	5	2	#NULL!	30	3	103	5	2	4	2	3	2	3	3	24	3	65	3	3	3	3	4	2	1	4
V_41	Interview	Female	Hermorrhagic Stroke	Certificate of Professional Standards	5	5	5	5	5	5	5	5	40	5	53	Wheelchair	5	4	4	3	4	4	5	5	5	5	#NULL!	44	4.4	92	5	5	5	5	5	5	5	5	40	5	46	5	5	5	5	5	5	5	5
V_42	Interview	Male	Complete Thoracic SCI	Higher Level Education Cycle	5	5	4	3	4	5	5	5	36	4.5	43	Wheelchair	5	4	5	3	4	4	5	5	5	5	#NULL!	45	4.5	73	5	5	4	3	4	4	4	5	34	4.25	47	5	4	4	5	3	4	4	5
V_43	Interview	Male	Hermorrhagic Stroke	Certificate of Professional Standards	4	4	3	4	#NULL!	3	4	3	25	3.57143	71	Wheelchair	4	4	3	3	4	3	3	4	5	4	#NULL!	37	3.7	89	4	4	3	4	#NULL!	4	3	3	25	3.125	64	4	4	2	3	4	4	3	4
V_44	Interview	Male	TBI	Secondary	5	5	4	5	5	5	5	5	39	4.875	82	Splints	5	5	5	4	5	5	5	5	5	5	#NULL!	49	4.9	122	5	5	5	5	5	5	5	5	40	5	68	5	4	5	5	5	5	5	5
V_45	Interview	Male	Other non-Traumatic Brain injury	Higher Level Education Cycle	3	#NULL!	3	3	4	4	4	4	25	3.125	53	Other	5	3	4	4	4	4	3	3	5	4	#NULL!	39	3.9	84	4	#NULL!	3	4	4	4	4	4	27	3.375	42	4	4	4	4	4	4	4	4
V_46	Interview	Male	Hermorrhagic Stroke	University Degree	5	5	3	5	5	5	4	4	36	4.5	57	Crutches	5	4	3	5	5	4	3	5	5	5	#NULL!	44	4.4	71	5	5	4	5	5	5	4	4	37	4.625	48	3	4	4	5	4	3	4	5
V_47	Interview	Male	Incomplete Thoracic SCI	Higher Level Education Cycle	2	1	1	1	4	2	1	3	15	1.875	59	Wheelchair	5	3	2	2	3	2	1	1	3	3	#NULL!	25	2.5	60	1	1	2	2	4	3	2	3	18	2.25	53	5	2	2	2	2	3	2	3
V_48	Interview	Female	Incomplete Cervical SCI	University Degree	4	4	1	4	2	1	2	4	22	2.75	60	Wheelchair	0	3	2	1	4	2	2	2	0	2	#NULL!	18	1.8	65	4	4	1	4	1	1	4	1	20	2.5	93	0	4	2	0	4	2	1	2
V_49	Self-Administered	Female	TBI	University Degree	5	4	4	5	5	5	5	5	38	4.75	23	Wheelchair	5	5	5	4	5	4	5	5	5	5	#NULL!	48	4.8	47	5	2	3	5	4	5	5	4	33	4.125	45	5	5	5	5	5	5	5	4
V_50	Self-Administered	Female	Other	Certificate of Professional Standards	5	5	5	5	5	5	3	5	38	4.75	125	Wheelchair	5	3	1	5	5	4	2	3	4	4	#NULL!	36	3.6	155	5	5	4	1	5	3	3	1	27	3.375	86	5	3	3	3	0	4	3	3
V_51	Interview	Male	Complete Thoracic SCI	Certificate of Professional Standards	5	5	5	4	4	5	5	4	37	4.625	59	Wheelchair	5	4	4	5	5	4	4	5	4	5	#NULL!	45	4.5	64	5	5	3	5	5	5	5	4	37	4.625	65	5	4	4	5	5	4	5	5
[truncated: 6 more columns]
